# Supplementary material for: The KRAS-Mutant Consensus Molecular Subtype 3 Reveals an Immunosuppressive Tumor Microenvironment in Colorectal Cancer
Source: Cancers (Basel). 2023 Feb 8;15(4):1098. doi: 10.3390/cancers15041098 (PMC9953921; doi:10.3390/cancers15041098)
Supplement: Supplementary file 1 [file cancers-15-01098-s001.zip]

Archive with 8 entries (7 files):
- Supplementary Materials/
- Supplementary Materials/Supplementary Table S2 .docx
- Supplementary Materials/.DS_Store
- Supplementary Materials/Supplementary Figure S1.pdf
- Supplementary Materials/Supplementary File S1.xlsx
- Supplementary Materials/Supplementary Figure S2.pdf
- Supplementary Materials/Supplementary Table S1.docx
- Supplementary Materials/Supplementary Table S3.docx
