# Supplementary material for: The KRAS-Mutant Consensus Molecular Subtype 3 Reveals an Immunosuppressive Tumor Microenvironment in Colorectal Cancer
Source: Cancers (Basel). 2023 Feb 8;15(4):1098. doi: 10.3390/cancers15041098 (PMC9953921; doi:10.3390/cancers15041098)
Supplement: Supplementary file 1 [file cancers-15-01098-s001.zip › Supplementary Materials/Supplementary File S1.xlsx]

## Sheet: TME of KRASmut VS wt
The differantial gene expression of TME region beween KRASmut and KRASwt	Fold change for TME KRASmut vs KRAS wt
#Dataset Name	NorHK
Statistical test summary
Group by	Segment
#Filtered Dataset	false
Target tag	Target group membership/s	Target name	Fold changes	Pvalue
	All Targets, Cytokine & Chemokine Signaling	STAT3	1.96592	0.000352565
	All Targets, Myeloid Activation, Myeloid	CD40	1.42018	0.000418218
	All Targets, Myeloid, Myeloid Supression	IDO1	1.68576	0.00374284
	All Targets, T cells, Myeloid, Th cells	CD4	1.52134	0.00570592
	All Targets, T cell Activation, T cells, Checkpoint, Th cells	CTLA4	1.85614	0.0126121
	All Targets, Cytokine & Chemokine Signaling	CXCL10	1.46824	0.0161881
	All Targets, MHC2, Antigen Presentation	HLA-DRB	-1.45386	0.0182897
	All Targets, T cells	CD40LG	1.83237	0.0206265
	All Targets, Cytokine & Chemokine Signaling	CXCR6	1.50853	0.0260907
	All Targets, Myeloid Activation, Macrophage, Myeloid, Myeloid Supression, M2 Macrophage	ARG1	1.27431	0.0292639
	All Targets, Myeloid Activation, Checkpoint	CD274	1.62653	0.0327638
	All Targets, T cell Activation, T cells	CD27	1.56827	0.0327638
	All Targets, B cells	MS4A1	1.46999	0.036616
	All Targets, Myeloid Activation, Checkpoint, Macrophage, Myeloid	VSIR	1.33491	0.0454866
	All Targets, Cytokine & Chemokine Signaling	CXCL9	1.50887	0.0454866
	All Targets, Wnt Signaling	DKK2	1.60689	0.0561032
	All Targets, Checkpoint, Myeloid, B cells	ICOSLG	1.20553	0.0621413
	All Targets, Apoptosis, Cytokine & Chemokine Signaling	FAS	1.37241	0.0687073
	All Targets, Checkpoint	PDCD1LG2	1.31827	0.0687073
	All Targets, Tumor, Apoptosis	BCL2	1.35208	0.075833
	All Targets, Cytokine & Chemokine Signaling	CMKLR1	1.62963	0.0918922
	All Targets, T cell Activation, T cells, Checkpoint	LAG3	1.17877	0.10089
	All Targets, Cytokine & Chemokine Signaling	STAT1	1.41485	0.110577
	All Targets, Cytokine & Chemokine Signaling	VEGFA	1.32034	0.110577
	All Targets, MHC2, Antigen Presentation	CD74	-1.45037	0.110577
	All Targets, T cell Activation, T cells, Checkpoint	PDCD1	1.11704	0.120983
	All Targets, Interferon	IFNAR1	1.29443	0.132141
	All Targets, Tumor, Epithelial	KRT	1.37224	0.132141
	All Targets, Tumor, Antigen Presentation	B2M	-1.32335	0.132141
	All Targets, Immune Cell Adhesion & Migration	ITGAV	1.17302	0.14408
	All Targets, Immune Cell Adhesion & Migration	ITGAM	1.20313	0.14408
	All Targets, DC	BATF3	1.19783	0.156828
	All Targets, Tumor	AKT1	1.11556	0.156828
	All Targets, Tumor	PTEN	1.24092	0.216446
	All Targets, T cells	CD3E	1.19065	0.23362
	All Targets, Tumor, Epithelial	EPCAM	1.14642	0.23362
	All Targets, MHC2, Antigen Presentation	HLA-DQ	1.10084	0.251737
	All Targets, Proliferation	CCND1	1.43586	0.251737
	All Targets, Immune Cell Adhesion & Migration	ITGB8	1.12542	0.251737
	All Targets, Cytokine & Chemokine Signaling	IL15	-1.13591	0.270813
	All Targets, Proliferation	MKI67	1.41846	0.290856
	All Targets, Immune Cell Adhesion & Migration	ICAM1	1.12933	0.333868
	All Targets, Antigen Presentation	PSMB10	1.16036	0.333868
	All Targets, T cells, Tregs, Th cells	FOXP3	1.0793	0.333868
	All Targets, Immune Cell Adhesion & Migration	ITGB2	-1.04972	0.38078
	All Targets, T cell Activation, Cytotoxicity	GZMB	1.2204	0.405684
	All Targets, Myeloid Activation, Cytokine & Chemokine Signaling, Myeloid	CSF1R	1.10419	0.431536
	All Targets, Cytotoxicity	NKG7	1.09107	0.431536
	All Targets, Cytokine & Chemokine Signaling	STAT2	1.23317	0.431536
	All Targets, T cells, CD8 T cells	CD8A	-1.02721	0.431536
	All Targets, Cytokine & Chemokine Signaling	IL6	1.15554	0.431536
	All Targets, Total Immune	PTPRC	1.07328	0.458318
	All Targets, Cytokine & Chemokine Signaling	CCL5	1.1814	0.458318
	All Targets, Wnt Signaling, Tumor	CTNNB1	1.14518	0.458318
	All Targets, T cell Activation	CD44	1.07707	0.486007
	All Targets, Interferon	IFNG	1.10686	0.57423
	All Targets, T cell Activation, T cells, Checkpoint	HAVCR2	1.20271	0.605235
	All Targets, Myeloid	CD47	1.24845	0.63697
	All Targets, T cell Activation, T cells	TNFRSF9	1.01629	0.669384
	All Targets, Tumor, Cytokine & Chemokine Signaling	HIF1A	1.12864	0.702427
	All Targets, Checkpoint	CD276	1.13506	0.702427
	All Targets, Melanoma	pan-melanocyte	1.18489	0.736042
	All Targets, Antigen Presentation	HLA-E	1.04358	0.804748
	All Targets, Macrophage	CD68	1.0544	0.804748
	All Targets, Immune Cell Adhesion & Migration	ITGAX	-1.03037	0.804748
	All Targets, T cell Activation, Checkpoint, Myeloid	CD86	-1.12029	0.839714
	All Targets, Interferon	IFNGR1	-1.01945	0.839714
	All Targets, Th cells	TBX21	1.05393	0.874998
	All Targets, Apoptosis, Cytokine & Chemokine Signaling	TNF	1.00708	0.910533
	All Targets, T cells, Checkpoint	TIGIT	1.00089	0.946247
	All Targets, Immune Cell Adhesion & Migration	PECAM1	-1.02356	0.946247
	All Targets, T cells, Myeloid	LY6E	1.01954	0.98207
	All Targets, Cytokine & Chemokine Signaling	IL12B	1.00366	0.98207

## Sheet: Cancer of KRASmut VS wt
The differantial gene expression of cancer region beween KRASmut and KRASwt	Fold change for Cancer of KRASmut VS KRASwt
#Dataset Name	NorHK
Statistical test summary
Group by	Segment
#Filtered Dataset	false
Target tag	Target group membership/s	Target name	Fold changes	Pvalue
	All Targets, Cytokine & Chemokine Signaling	STAT3	1.83533	0.00095459
	All Targets, Myeloid Activation, Checkpoint, Macrophage, Myeloid	VSIR	1.8726	0.00153102
	All Targets, Melanoma	pan-melanocyte	1.76787	0.00153102
	All Targets, DC	BATF3	1.41963	0.00207804
	All Targets, Cytotoxicity	NKG7	1.28108	0.00241415
	All Targets, Tumor	AKT1	1.25976	0.00241415
	All Targets, T cell Activation, T cells, Checkpoint	PDCD1	1.3048	0.00374284
	All Targets, Immune Cell Adhesion & Migration	ITGAM	1.30227	0.00374284
	All Targets, Cytokine & Chemokine Signaling	IL12B	1.3247	0.00654256
	All Targets, Myeloid Activation, Myeloid	CD40	1.34647	0.00748796
	All Targets, T cells, Myeloid, Th cells	CD4	1.48922	0.00855409
	All Targets, Myeloid Activation, Checkpoint	CD274	1.7175	0.00855409
	All Targets, T cell Activation, Cytotoxicity	GZMB	1.82375	0.00975393
	All Targets, Cytokine & Chemokine Signaling	CCL5	1.45093	0.00975393
	All Targets, Myeloid Activation, Macrophage, Myeloid, Myeloid Supression, M2 Macrophage	ARG1	1.30289	0.0126121
	All Targets, Th cells	TBX21	1.65808	0.0126121
	All Targets, Cytokine & Chemokine Signaling	CXCL9	1.67215	0.0143018
	All Targets, T cells, CD8 T cells	CD8A	1.49896	0.0143018
	All Targets, Cytokine & Chemokine Signaling	CXCL10	1.56133	0.0161881
	All Targets, Cytokine & Chemokine Signaling	CXCR6	1.51566	0.0182897
	All Targets, Cytokine & Chemokine Signaling	VEGFA	1.27948	0.0182897
	All Targets, T cells, Tregs, Th cells	FOXP3	1.19901	0.0206265
	All Targets, T cells	CD40LG	1.85658	0.0232193
	All Targets, Total Immune	PTPRC	1.38744	0.0260907
	All Targets, Tumor, Epithelial	KRT	1.26803	0.0260907
	All Targets, Antigen Presentation	PSMB10	1.25716	0.0292639
	All Targets, Cytokine & Chemokine Signaling	IL6	1.3877	0.0292639
	All Targets, Checkpoint	PDCD1LG2	1.53487	0.0292639
	All Targets, B cells	MS4A1	1.71497	0.0327638
	All Targets, Myeloid, Myeloid Supression	IDO1	1.54086	0.0327638
	All Targets, Interferon	IFNAR1	1.3309	0.036616
	All Targets, T cell Activation, T cells, Checkpoint, Th cells	CTLA4	1.92374	0.036616
	All Targets, Cytokine & Chemokine Signaling	CMKLR1	1.64874	0.0408477
	All Targets, Immune Cell Adhesion & Migration	ICAM1	1.2402	0.0408477
	All Targets, T cell Activation, T cells	CD27	1.51191	0.0454866
	All Targets, Cytokine & Chemokine Signaling	STAT1	1.29756	0.0505619
	All Targets, Interferon	IFNGR1	1.39496	0.0505619
	All Targets, Checkpoint, Myeloid, B cells	ICOSLG	1.21407	0.0687073
	All Targets, Apoptosis, Cytokine & Chemokine Signaling	TNF	1.2102	0.0835506
	All Targets, Immune Cell Adhesion & Migration	ITGAV	1.21587	0.120983
	All Targets, Wnt Signaling	DKK2	1.47878	0.132141
	All Targets, Myeloid	CD47	1.35148	0.132141
	All Targets, T cells	CD3E	1.20068	0.132141
	All Targets, Myeloid Activation, Cytokine & Chemokine Signaling, Myeloid	CSF1R	1.4008	0.132141
	All Targets, Checkpoint	CD276	1.23836	0.14408
	All Targets, T cell Activation, T cells, Checkpoint	LAG3	1.26049	0.14408
	All Targets, T cell Activation	CD44	1.24876	0.170415
	All Targets, Tumor, Cytokine & Chemokine Signaling	HIF1A	1.25442	0.170415
	All Targets, Immune Cell Adhesion & Migration	ITGAX	1.10537	0.170415
	All Targets, Immune Cell Adhesion & Migration	ITGB8	1.13272	0.216446
	All Targets, T cell Activation, Checkpoint, Myeloid	CD86	-1.18407	0.23362
	All Targets, MHC2, Antigen Presentation	HLA-DRB	1.13858	0.23362
	All Targets, Apoptosis, Cytokine & Chemokine Signaling	FAS	1.27325	0.251737
	All Targets, Antigen Presentation	HLA-E	1.25203	0.270813
	All Targets, T cells, Checkpoint	TIGIT	1.11773	0.270813
	All Targets, Proliferation	MKI67	1.38243	0.290856
	All Targets, Interferon	IFNG	1.2897	0.290856
	All Targets, Cytokine & Chemokine Signaling	STAT2	1.27713	0.311873
	All Targets, MHC2, Antigen Presentation	HLA-DQ	1.09625	0.333868
	All Targets, Cytokine & Chemokine Signaling	IL15	1.07512	0.405684
	All Targets, Proliferation	CCND1	1.46226	0.405684
	All Targets, Tumor, Antigen Presentation	B2M	1.1727	0.431536
	All Targets, Immune Cell Adhesion & Migration	PECAM1	1.07955	0.486007
	All Targets, Wnt Signaling, Tumor	CTNNB1	1.21105	0.486007
	All Targets, Tumor, Apoptosis	BCL2	1.09991	0.605235
	All Targets, T cell Activation, T cells, Checkpoint	HAVCR2	1.06556	0.605235
	All Targets, Tumor, Epithelial	EPCAM	1.03421	0.605235
	All Targets, T cells, Myeloid	LY6E	1.05078	0.63697
	All Targets, Macrophage	CD68	1.03131	0.669384
	All Targets, Tumor	PTEN	1.08851	0.804748
	All Targets, MHC2, Antigen Presentation	CD74	-1.03525	0.804748
	All Targets, T cell Activation, T cells	TNFRSF9	-1.0083	0.839714
	All Targets, Immune Cell Adhesion & Migration	ITGB2	1.01096	1

## Sheet: KRASmut of Cancer VS TME
The differential gene expression between TME and cancer region of KRASmut	Fold change for KRASmut, comparison of Cancer VS TME
#Dataset Name	NorHK
Statistical test summary
Group by	Segment
#Filtered Dataset	false
Target tag	Target group membership/s	Target name	Fold changes	Pvalue
	All Targets, Tumor, Epithelial	EPCAM	1.89601	0.000139772
	All Targets, MHC2, Antigen Presentation	HLA-DQ	-1.60905	0.00129274
	All Targets, MHC2, Antigen Presentation	CD74	-2.02271	0.00202695
	All Targets, Melanoma	pan-melanocyte	1.82574	0.00474883
	All Targets, T cell Activation, Cytotoxicity	GZMB	1.79711	0.00474883
	All Targets, T cells, Myeloid	LY6E	-1.40598	0.00474883
	All Targets, Immune Cell Adhesion & Migration	ITGAM	-1.4712	0.00581686
	All Targets, Cytokine & Chemokine Signaling	STAT1	-1.82121	0.0104391
	All Targets, Cytokine & Chemokine Signaling	CXCL10	-1.55035	0.0104391
	All Targets, MHC2, Antigen Presentation	HLA-DRB	1.59835	0.0125861
	All Targets, Checkpoint	PDCD1LG2	-1.45746	0.0125861
	All Targets, Immune Cell Adhesion & Migration	ITGAX	-1.30423	0.0151153
	All Targets, Myeloid, Myeloid Supression	IDO1	-1.69676	0.0151153
	All Targets, T cells, Myeloid, Th cells	CD4	-1.46756	0.0215461
	All Targets, Apoptosis, Cytokine & Chemokine Signaling	FAS	-1.61372	0.0215461
	All Targets, B cells	MS4A1	-1.82306	0.0215461
	All Targets, T cells, CD8 T cells	CD8A	1.58444	0.0215461
	All Targets, Cytokine & Chemokine Signaling	CCL5	-1.35481	0.0215461
	All Targets, T cell Activation, T cells	CD27	-1.53206	0.0215461
	All Targets, Interferon	IFNAR1	-1.45016	0.0255746
	All Targets, Cytokine & Chemokine Signaling	CXCR6	-1.4514	0.0255746
	All Targets, Cytokine & Chemokine Signaling	CXCL9	-1.48656	0.030239
	All Targets, T cells	CD40LG	-1.91815	0.030239
	All Targets, Immune Cell Adhesion & Migration	ICAM1	-1.47502	0.0356164
	All Targets, Wnt Signaling	DKK2	-1.51832	0.041789
	All Targets, Myeloid Activation, Myeloid	CD40	-1.14342	0.041789
	All Targets, Total Immune	PTPRC	-1.49866	0.041789
	All Targets, Myeloid Activation, Checkpoint	CD274	-1.39476	0.0488441
	All Targets, Immune Cell Adhesion & Migration	ITGAV	-1.23657	0.0659711
	All Targets, Cytokine & Chemokine Signaling	IL15	1.28812	0.0659711
	All Targets, Interferon	IFNG	-1.49621	0.0762361
	All Targets, T cells, Tregs, Th cells	FOXP3	-1.15774	0.0762361
	All Targets, Proliferation	CCND1	1.49185	0.0877681
	All Targets, T cell Activation, Checkpoint, Myeloid	CD86	-1.26608	0.100668
	All Targets, Immune Cell Adhesion & Migration	ITGB8	-1.15133	0.100668
	All Targets, T cells	CD3E	-1.4128	0.115035
	All Targets, T cells, Checkpoint	TIGIT	1.08261	0.130968
	All Targets, Tumor, Cytokine & Chemokine Signaling	HIF1A	-1.74946	0.130968
	All Targets, T cell Activation, T cells, Checkpoint, Th cells	CTLA4	-1.73262	0.130968
	All Targets, Tumor	PTEN	-1.36355	0.148562
	All Targets, Apoptosis, Cytokine & Chemokine Signaling	TNF	-1.15438	0.167905
	All Targets, Cytokine & Chemokine Signaling	CMKLR1	-1.65644	0.167905
	All Targets, Myeloid	CD47	-1.60631	0.167905
	All Targets, Proliferation	MKI67	-1.82012	0.167905
	All Targets, Immune Cell Adhesion & Migration	PECAM1	-1.30872	0.167905
	All Targets, T cell Activation, T cells	TNFRSF9	-1.30061	0.167905
	All Targets, Antigen Presentation	HLA-E	1.45333	0.189082
	All Targets, Interferon	IFNGR1	1.31452	0.189082
	All Targets, Macrophage	CD68	-1.27076	0.189082
	All Targets, Th cells	TBX21	1.17328	0.212165
	All Targets, Cytokine & Chemokine Signaling	STAT3	-1.25668	0.212165
	All Targets, T cell Activation	CD44	1.09445	0.237218
	All Targets, T cell Activation, T cells, Checkpoint	LAG3	-1.16095	0.293424
	All Targets, Tumor, Apoptosis	BCL2	-1.24352	0.324636
	All Targets, Checkpoint, Myeloid, B cells	ICOSLG	-1.19132	0.324636
	All Targets, Cytokine & Chemokine Signaling	IL12B	1.18303	0.324636
	All Targets, Myeloid Activation, Cytokine & Chemokine Signaling, Myeloid	CSF1R	-1.17752	0.357933
	All Targets, Cytokine & Chemokine Signaling	VEGFA	-1.16748	0.393302
	All Targets, Immune Cell Adhesion & Migration	ITGB2	1.10952	0.393302
	All Targets, Cytokine & Chemokine Signaling	IL6	-1.19231	0.393302
	All Targets, DC	BATF3	1.10517	0.430708
	All Targets, Antigen Presentation	PSMB10	-1.0907	0.470101
	All Targets, Tumor, Antigen Presentation	B2M	1.06698	0.511406
	All Targets, Myeloid Activation, Checkpoint, Macrophage, Myeloid	VSIR	1.09456	0.55453
	All Targets, T cell Activation, T cells, Checkpoint	HAVCR2	1.19504	0.55453
	All Targets, Checkpoint	CD276	-1.18719	0.599361
	All Targets, T cell Activation, T cells, Checkpoint	PDCD1	1.00853	0.645764
	All Targets, Tumor, Epithelial	KRT	-1.02676	0.693588
	All Targets, Myeloid Activation, Macrophage, Myeloid, Myeloid Supression, M2 Macrophage	ARG1	1.00222	0.895514
	All Targets, Cytotoxicity	NKG7	-1.03603	0.895514
	All Targets, Wnt Signaling, Tumor	CTNNB1	1.02687	0.895514
	All Targets, Cytokine & Chemokine Signaling	STAT2	-1.00735	1
	All Targets, Tumor	AKT1	1.031	1

## Sheet: KRASwt of Cancer VS TME
The differential gene expression between TME and cancer region of KRASwt	Fold change for KRASwt, comparison of Cancer VS TME
#Dataset Name	NorHK
Statistical test summary
Group by	Segment
#Filtered Dataset	false
Target tag	Target group membership/s	Target name	Fold changes	Pvalue
	All Targets, Tumor, Epithelial	EPCAM	2.10171	5.62171e-06
	All Targets, Total Immune	PTPRC	-1.93732	2.40267e-05
	All Targets, MHC2, Antigen Presentation	CD74	-2.83378	7.16785e-05
	All Targets, Immune Cell Adhesion & Migration	ICAM1	-1.61983	9.33073e-05
	All Targets, Immune Cell Adhesion & Migration	ITGAM	-1.59243	9.33073e-05
	All Targets, Tumor, Cytokine & Chemokine Signaling	HIF1A	-1.94442	0.000156317
	All Targets, MHC2, Antigen Presentation	HLA-DQ	-1.60235	0.000291634
	All Targets, T cells, Myeloid, Th cells	CD4	-1.43658	0.000329436
	All Targets, Myeloid	CD47	-1.73887	0.000371784
	All Targets, Immune Cell Adhesion & Migration	ITGAX	-1.48545	0.000419181
	All Targets, Cytokine & Chemokine Signaling	STAT1	-1.67024	0.000531363
	All Targets, T cells	CD3E	-1.4247	0.000531363
	All Targets, Cytokine & Chemokine Signaling	CXCL10	-1.64865	0.000844225
	All Targets, B cells	MS4A1	-2.12689	0.00105814
	All Targets, T cell Activation, T cells, Checkpoint, Th cells	CTLA4	-1.79573	0.00164369
	All Targets, Cytokine & Chemokine Signaling	CCL5	-1.66389	0.00251537
	All Targets, Myeloid, Myeloid Supression	IDO1	-1.55092	0.00342722
	All Targets, Apoptosis, Cytokine & Chemokine Signaling	TNF	-1.38721	0.00419262
	All Targets, Immune Cell Adhesion & Migration	PECAM1	-1.44612	0.00419262
	All Targets, T cells	CD40LG	-1.9435	0.00463078
	All Targets, Cytokine & Chemokine Signaling	CMKLR1	-1.67586	0.00511001
	All Targets, Checkpoint	PDCD1LG2	-1.69694	0.00620515
	All Targets, Interferon	IFNAR1	-1.49102	0.00682838
	All Targets, Apoptosis, Cytokine & Chemokine Signaling	FAS	-1.49714	0.00824611
	All Targets, T cells, Tregs, Th cells	FOXP3	-1.28615	0.00824611
	All Targets, Cytokine & Chemokine Signaling	CXCL9	-1.64743	0.0108682
	All Targets, Myeloid Activation, Cytokine & Chemokine Signaling, Myeloid	CSF1R	-1.49384	0.0118942
	All Targets, Th cells	TBX21	-1.3409	0.0142068
	All Targets, Cytokine & Chemokine Signaling	IL6	-1.43185	0.0142068
	All Targets, Myeloid Activation, Checkpoint	CD274	-1.47276	0.0155055
	All Targets, Cytokine & Chemokine Signaling	CXCR6	-1.45826	0.0169074
	All Targets, T cell Activation, T cells, Checkpoint	LAG3	-1.24144	0.0169074
	All Targets, T cells, Myeloid	LY6E	-1.44905	0.0169074
	All Targets, T cell Activation, T cells	TNFRSF9	-1.26922	0.0184195
	All Targets, Proliferation	MKI67	-1.77389	0.0200486
	All Targets, T cell Activation, T cells	CD27	-1.477	0.0200486
	All Targets, Checkpoint, Myeloid, B cells	ICOSLG	-1.19976	0.0218021
	All Targets, Cytotoxicity	NKG7	-1.21646	0.0218021
	All Targets, Interferon	IFNG	-1.74337	0.0218021
	All Targets, Macrophage	CD68	-1.24293	0.0278863
	All Targets, Antigen Presentation	PSMB10	-1.18169	0.0302162
	All Targets, Wnt Signaling	DKK2	-1.39727	0.0327116
	All Targets, T cell Activation, Checkpoint, Myeloid	CD86	-1.19788	0.0327116
	All Targets, Checkpoint	CD276	-1.29523	0.0382348
	All Targets, Immune Cell Adhesion & Migration	ITGAV	-1.28175	0.0445317
	All Targets, Myeloid Activation, Checkpoint, Macrophage, Myeloid	VSIR	-1.28161	0.0516819
	All Targets, Tumor, Antigen Presentation	B2M	-1.45448	0.0556029
	All Targets, Proliferation	CCND1	1.46491	0.0790983
	All Targets, T cell Activation, T cells, Checkpoint	PDCD1	-1.15821	0.0905192
	All Targets, Immune Cell Adhesion & Migration	ITGB8	-1.1588	0.110099
	All Targets, Cytokine & Chemokine Signaling	IL12B	-1.11568	0.168735
	All Targets, Myeloid Activation, Myeloid	CD40	-1.08407	0.178741
	All Targets, T cell Activation, T cells, Checkpoint	HAVCR2	1.34885	0.178741
	All Targets, Cytokine & Chemokine Signaling	STAT3	-1.17321	0.178741
	All Targets, Cytokine & Chemokine Signaling	VEGFA	-1.13135	0.189182
	All Targets, Tumor	AKT1	-1.09531	0.248169
	All Targets, Tumor	PTEN	-1.19608	0.261365
	All Targets, Interferon	IFNGR1	-1.08184	0.318951
	All Targets, Antigen Presentation	HLA-E	1.21137	0.367216
	All Targets, T cell Activation, Cytotoxicity	GZMB	1.20257	0.367216
	All Targets, MHC2, Antigen Presentation	HLA-DRB	-1.03566	0.419791
	All Targets, DC	BATF3	-1.07239	0.457175
	All Targets, Melanoma	pan-melanocyte	1.22367	0.476546
	All Targets, Tumor, Epithelial	KRT	1.05398	0.623852
	All Targets, Myeloid Activation, Macrophage, Myeloid, Myeloid Supression, M2 Macrophage	ARG1	-1.02016	0.646407
	All Targets, Cytokine & Chemokine Signaling	IL15	1.05477	0.669291
	All Targets, T cells, Checkpoint	TIGIT	-1.03152	0.715975
	All Targets, Wnt Signaling, Tumor	CTNNB1	-1.02985	0.715975
	All Targets, T cells, CD8 T cells	CD8A	1.02903	0.763745
	All Targets, Immune Cell Adhesion & Migration	ITGB2	1.04551	0.787985
	All Targets, Cytokine & Chemokine Signaling	STAT2	-1.04326	0.787985
	All Targets, Tumor, Apoptosis	BCL2	-1.01159	0.837064
	All Targets, T cell Activation	CD44	-1.05935	1
